# Supplementary material for: Innovative Trinuclear Copper(I)-Based Metal–Organic Framework: Synthesis, Characterization, and Application in Laser-Induced Graphene Supercapacitors
Source: Nanomaterials (Basel). 2026 Jan 23;16(3):155. doi: 10.3390/nano16030155 (PMC12899479; doi:10.3390/nano16030155)
Supplement: Supplementary file 1 [file nanomaterials-16-00155-s001.zip]

Archive with 1 entries (1 files):
- nanomaterials-4103533-supplementary.pdf
